# Supplementary material for: Association between Polyphenol Intake and Breast Cancer Risk by Menopausal and Hormone Receptor Status
Source: Nutrients. 2020 Apr 3;12(4):994. doi: 10.3390/nu12040994 (PMC7231201; doi:10.3390/nu12040994)
Supplement: Supplementary file 1 [file nutrients-12-00994-s001.zip]

Archive with 1 entries (1 files):
- nutrients-748597-supplementary.xlsx
